# Supplementary material for: Diagnostic accuracy of pooling urine, anorectal, and oropharyngeal specimens for the detection of Chlamydia trachomatis and Neisseria gonorrhoeae: a systematic review and meta-analysis
Source: BMC Med. 2021 Nov 25;19:285. doi: 10.1186/s12916-021-02160-9 (PMC8614052; doi:10.1186/s12916-021-02160-9)
Supplement: Supplementary file 1 — Additional file 1: Appendix 1. Search strategy. Appendix 2. Further details of multisite pooled sampling for chlamydia and gonorrhoea. Supplementary Figure 1. Receiver operating characteristic (ROC) curve for multisite pooled testing for chlamydia. Supplementary Figure 2. Assessment for small study effects for multisite pooled testing for chlamydia. Supplementary Figure 3. Risk of bias summary as percentage. Supplementary Figure 4. Receiver operating characteristic (ROC) curve for multisite pooled testing for gonorrhoea. Supplementary Figure 5. Assessment for small study effects for multisite pooled testing for gonorrhoea. Supplementary Table 1. Meta-regression of the accuracy of multisite pooled testing for chlamydia according to study characteristics. Supplementary Table 2. The positive predictive value (PPV) and negative predictive value (NPV) for multisite pooled testing for chlamydia, over a range of background prevalence of chlamydia. Supplementary Table 3. Risk of Bias summary. Supplementary Table 4. GRADE table for multisite pooled testing for chlamydia. Supplementary Table 5. Meta-regression of the accuracy of multisite pooled testing for gonorrhoea according to study characteristics. Supplementary Table 6. The positive predictive value (PPV) and negative predictive value (NPV) for multisite pooled testing for gonorrhoea, over a range of background prevalence of gonorrhoea. Supplementary Table 7. GRADE table for multisite pooled testing for gonorrhoea. Supplementary Table 8. Study characteristics, methods of pooling, reported sensitivity and specificity of multisite pooled testing. References. [file 12916_2021_2160_MOESM1_ESM.zip]

Archive with 2 entries (2 files):
- Additional File 1 CLEANR2.pdf
- Additional file 1 References.docx
